# Supplementary material for: The effects of desynchronosis on the gut microbiota composition and physiological parameters of rats
Source: BMC Microbiol. 2019 Jul 12;19:160. doi: 10.1186/s12866-019-1535-2 (PMC6626387; doi:10.1186/s12866-019-1535-2)
Supplement: Supplementary file 2 — Table S1. Catecholamine concentrations, antioxidant activity and Lipid peroxidation products in rat. *– significant differences compared to LD1 (p < 0,05); # - significant differences between LL1 and DD1 (p < 0,05). (XLSX 11 kb) [file 12866_2019_1535_MOESM2_ESM.xlsx]

## Sheet: Лист1
Catecholamine concentrations	LD1	LL1	DD1	LD3	LL3	DD3
Dopamine µg/l	228,8±27,9	211,5±14,9	127,2±13,5 ⃰	342,4±42,2	117,1±22,4 ⃰	255,3±15,6 ⃰
Norepinephrine µg/l	106,0±29,2	116,7±8,4	57,5±10,8 ⃰	158,7±24,9	110,5±24,3	167,1±41,2
Epinephrine µg/l	8,4±3,3	9,9±3,1	7,3±2,1	34,0±11,4	7,8±2,5 ⃰	25,7±10,0
Antioxidant activity	LD1	LL1	DD1	LD3	LL3	DD3
Reduced Glutathione, µM/gHb	20,3±0,9	15,3±1,4 ⃰ #	20,4±1,2 #	12,5±1,2	11,3±1,1	13,8±2,5#
Glutathione S-transferase, U/gHb	219,9±15,1	348,2±25,8 ⃰	410,7±21,2 ⃰	150,6±24,2	258,2±22,2 ⃰	320,7±43,7 ⃰
Superoxide dismutase, U/gHb	3060,9±342,5	2650,4±527,5 #	1600,3±24,0 ⃰ #	2362,1±127,3	2332,4±124,5	2420,3±44,0
Glutathione peroxidase, U/gHb	39,3±1,3	34,0±3,1	42,2±4,0	32,9±0,6	42,0±1,5 ⃰	44,2±3,1 ⃰
Glucose-6-phosphate dehydrogenase, U/gHb	12,0±3,1	2,5±2,7 ⃰ #	11,3±1,8 #	15,2±0,9	18,3±0,6 ⃰	18,2±2,5 ⃰
Lipid peroxidation products	LD1	LL1	DD1	LD3	LL3	DD3
Malondialdehyde, µM/gHb	16,9±0,5	17,3±0,9	19,2±1,1 ⃰	12,1±0,2	19,1±0,7 ⃰	18,3±1,1 ⃰
Conjugated dienes, µM/gHb	4,9±0,4	5,2±0,6	6,0±0,4	1,3±0,3	2,3±0,6 ⃰	1,8±0,4
*– significant differences compared to LD1 (p<0,05).
# - significant differences between LL1 and DD1 (p<0,05).
